# Supplementary material for: Combining combing and secondary ion mass spectrometry to study DNA on chips using 13C and 15N labeling
Source: F1000Res. 2016 Jun 20;5:1437. [Version 1] doi: 10.12688/f1000research.8361.1 (PMC4943295; doi:10.12688/f1000research.8361.1)
Supplement: Raw data for Combing-Imaging by SIMS of bacterial DNA — Double-labeled (13C, 15N) chromosomal DNA from Bacillus subtilis was combed onto a silicon surface, analysed with a NanoSIMS 50 set to detect masses of 12, 13, 26, 27 and 28 for 12C-, 13C-, 12C14N-, 13C14N- and 13C15N- ions, respectively. The data were treated with Aphelion [file f1000research-5-8991-s0000.tgz]

Archive with 1 entries (1 files):
- 060c4c7a-0441-474e-8ebc-dc77c2a55d6b_3-2_2(2).im
